# Supplementary material for: Serotype distribution and antimicrobial susceptibility of Streptococcus suis isolates from porcine diagnostic samples in Hungary, 2020–2023
Source: Porcine Health Manag. 2025 Jan 8;11:3. doi: 10.1186/s40813-024-00419-0 (PMC11708007; doi:10.1186/s40813-024-00419-0)
Supplement: Supplementary file 1 — Additional file 1. [file 40813_2024_419_MOESM1_ESM.xlsx]

## Sheet: Final summary table
Farm ID	Sample ID	Year of isolation	Site of isolation (organ)	Species	Age (days)	cps-type	AMR
							AMP	CEQ	CET	CEZ	CLI	COX	ENR	ERY	FLL	GEN	PEN	RAM	T/S	TET	VAN	AMP_value	CEQ_value	CET_value	CEZ_value	CLI_value	COX_value	ENR_value	ERY_value	FLL_value	GEN_value	PEN_value	RAM_value	T/S_value	TET_value	VAN_value
F62	1	2020	lung	swine	76-180	2	S	S	S	S	S	S	S	S	S	I	S	S	S	R	S	<=0.125	<=2	<=0.125	<=1	<=0.125	=4	=0.25	<=0.125	<=1	=8	<=0.125	=0.25	<=0.25/4.75	>8	<=0.5
F62	2	2020	pericardium	swine	76-180	1/2 or 2	R	S	S	I	R	S	S	R	S	S	R	S	S	R	S	=1	<=2	=0.25	=4	>2	=4	=0.25	>4	=2	<=1	=2	=0.5	=0.5/9.5	>8	<=0.5
F45	3	2020	brain	swine	29-75	9	S	S	S	S	R	S	S	S	S	I	S	S	S	R	S	<=0.125	<=2	<=0.125	<=1	>2	<=2	=0.25	<=0.125	<=1	=8	<=0.125	=0.25	<=0.25/4.75	>8	<=0.5
F45	4	2020	spleen	swine	29-75	1/2	S	S	S	S	R	S	R	S	S	S	S	S	S	R	S	<=0.125	<=2	<=0.125	<=1	>2	<=2	>2	<=0.125	<=1	=2	<=0.125	=0.25	<=0.25/4.75	>8	<=0.5
F2	5	2020	brain	swine	29-75	4	S	S	S	S	R	S	S	S	S	I	S	S	S	R	S	<=0.125	<=2	<=0.125	<=1	>2	<=2	=0.25	<=0.125	<=1	=8	<=0.125	=0.5	<=0.25/4.75	>8	<=0.5
F18	6	2020	brain	swine	29-75	4	S	S	S	S	S	S	S	S	S	I	S	S	S	R	S	<=0.125	<=2	<=0.125	<=1	<=0.125	<=2	=0.25	<=0.125	<=1	=8	<=0.125	=1	<=0.25/4.75	>8	<=0.5
F18	7	2020	joint	swine	29-75	7	-	-	-	-	-	-	-	-	-	-	-	-	-	-	-	-	-	-	-	-	-	-	-	-	-	-	-	-	-	-
F18	8	2020	spleen	swine	29-75	1/2	S	S	S	S	S	S	S	S	I	S	R	S	R	S	R	=0.5	<=2	=0.25	<=1	=0.25	<=2	=0.125	=0.25	=4	<=1	>8	<=0.0625	>4/76	=1	=2
F18	9	2020	brain	swine	29-75	1/2	S	S	S	S	R	S	S	R	S	S	S	S	S	R	S	<=0.125	<=2	<=0.125	<=1	>2	<=2	=0.25	>4	<=1	=4	<=0.125	=0.5	<=0.25/4.75	>8	<=0.5
F11	10	2020	brain	swine	29-75	2	S	S	S	S	R	S	S	R	S	S	S	S	S	R	S	<=0.125	<=2	<=0.125	<=1	>2	<=2	=0.25	>4	<=1	=4	<=0.125	=0.5	<=0.25/4.75	>8	<=0.5
F12	11	2020	endocardial valve thrombus	swine	29-75	7	S	S	S	S	S	S	S	S	S	S	S	S	S	S	S	<=0.125	<=2	<=0.125	<=1	<=0.125	<=2	=0.25	<=0.125	=2	=4	<=0.125	=0.5	<=0.25/4.75	=1	<=0.5
F12	12	2020	spleen	swine	29-75	1/2	S	S	S	S	S	S	S	S	S	S	S	S	S	R	S	<=0.125	<=2	<=0.125	<=1	<=0.125	<=2	=0.25	<=0.125	=2	=2	<=0.125	=0.5	<=0.25/4.75	>8	<=0.5
F14	13	2020	endocardial valve thrombus	swine	29-75	1/2	S	S	S	S	S	S	S	S	S	S	S	S	S	S	S	<=0.125	<=2	<=0.125	<=1	<=0.125	<=2	=0.25	<=0.125	<=1	=4	<=0.125	=0.5	<=0.25/4.75	=0.5	<=0.5
F12	14	2020	spleen	swine	29-75	1/2	S	S	S	S	R	S	S	R	S	S	S	S	S	R	S	<=0.125	<=2	<=0.125	<=1	>2	<=2	=0.25	>4	<=1	=2	<=0.125	=0.5	<=0.25/4.75	>8	<=0.5
F40	15	2020	spleen	swine	76-180	8	S	S	S	S	R	S	S	S	S	S	S	S	S	R	S	<=0.125	<=2	<=0.125	<=1	>2	<=2	=0.25	<=0.125	<=1	=4	<=0.125	=0.5	<=0.25/4.75	>8	<=0.5
F19	16	2020	joint	swine	29-75	1	S	S	S	S	R	S	S	R	S	S	S	S	S	R	S	<=0.125	<=2	<=0.125	<=1	>2	<=2	=0.25	>4	=2	=4	<=0.125	=0.5	<=0.25/4.75	>8	<=0.5
F2	17	2020	spleen	swine	0-28	1	S	S	S	S	R	S	S	R	S	S	S	S	S	R	S	<=0.125	<=2	<=0.125	<=1	>2	<=2	=0.25	>4	=2	=4	<=0.125	=1	<=0.25/4.75	>8	<=0.5
F14	18	2020	spleen	swine	0-28	1/2	S	S	S	S	S	S	S	S	S	S	S	S	S	S	S	<=0.125	<=2	<=0.125	<=1	<=0.125	<=2	=0.25	<=0.125	<=1	=4	<=0.125	=0.25	<=0.25/4.75	=0.5	<=0.5
F2	19	2020	brain	swine	29-75	1/2	S	S	S	S	S	S	S	S	S	S	S	S	S	R	S	<=0.125	<=2	<=0.125	<=1	<=0.125	<=2	=0.25	<=0.125	<=1	=4	<=0.125	=0.125	<=0.25/4.75	>8	<=0.5
F2	20	2020	brain	swine	29-75	1/2	S	S	S	S	S	S	I	S	S	S	S	S	S	R	S	<=0.125	<=2	<=0.125	<=1	<=0.125	<=2	=0.5	<=0.125	<=1	=4	<=0.125	=0.25	<=0.25/4.75	>8	<=0.5
F16	21	2020	brain	swine	no data	9	S	S	S	S	R	S	S	I	S	S	S	S	S	R	S	<=0.125	<=2	<=0.125	<=1	>2	<=2	=0.25	=0.5	<=1	<=1	<=0.125	=0.25	<=0.25/4.75	>8	<=0.5
F16	22	2020	brain	swine	no data	9	S	S	S	S	S	S	I	R	S	S	S	S	S	S	S	<=0.125	<=2	=0.25	<=1	=0.25	<=2	=0.5	>4	<=1	=4	<=0.125	=0.125	<=0.25/4.75	=1	<=0.5
F23	23	2020	N/A	swine	no data	4	S	S	S	S	R	S	S	S	S	I	S	S	S	R	S	<=0.125	<=2	<=0.125	<=1	>2	<=2	=0.25	<=0.125	<=1	=8	<=0.125	=0.5	<=0.25/4.75	>8	<=0.5
F23	24	2020	lung	swine	no data	2	S	S	S	S	R	S	I	S	S	R	S	S	S	R	S	<=0.125	<=2	<=0.125	<=1	>2	<=2	=0.5	<=0.125	<=1	>8	<=0.125	=0.25	<=0.25/4.75	>8	<=0.5
F16	25	2020	pericardium	swine	29-75	9	S	S	S	S	S	S	S	S	S	S	S	S	S	S	S	<=0.125	<=2	<=0.125	<=1	=0.25	<=2	=0.25	<=0.125	<=1	=4	<=0.125	=0.125	<=0.25/4.75	=1	<=0.5
F16	26	2020	brain	swine	29-75	9	S	S	S	S	S	S	S	S	S	I	S	S	S	S	S	<=0.125	<=2	<=0.125	<=1	=0.25	<=2	<=0.0625	<=0.125	<=1	=8	<=0.125	=0.25	<=0.25/4.75	=2	<=0.5
F16	27	2020	brain	swine	29-75	9	S	S	S	S	S	S	I	S	S	I	S	S	S	S	S	<=0.125	<=2	<=0.125	<=1	=0.25	<=2	=0.5	<=0.125	<=1	=8	<=0.125	=0.125	<=0.25/4.75	=1	<=0.5
F16	28	2020	brain	swine	no data	9	S	S	S	S	S	S	I	R	S	I	S	S	S	S	S	<=0.125	<=2	<=0.125	<=1	=0.25	<=2	=0.5	>4	=2	=8	<=0.125	=0.25	<=0.25/4.75	=1	<=0.5
F16	29	2020	brain	swine	no data	9	S	S	S	S	S	S	S	S	S	I	S	S	S	S	S	<=0.125	<=2	<=0.125	<=1	=0.25	<=2	=0.25	<=0.125	<=1	=8	<=0.125	=0.125	<=0.25/4.75	=1	<=0.5
F15	30	2020	lung	swine	0-28	5	S	S	S	S	R	S	I	R	S	S	S	S	S	R	S	<=0.125	<=2	<=0.125	<=1	>2	<=2	=0.5	>4	<=1	=4	<=0.125	=0.125	<=0.25/4.75	>8	<=0.5
F7	31	2020	N/A	swine	29-75	10	S	S	S	S	R	S	I	R	S	S	S	S	R	R	S	<=0.125	<=2	<=0.125	<=1	>2	<=2	=0.5	>4	=2	=4	<=0.125	=0.25	=4/76	>8	<=0.5
F17	32	2020	spleen	swine	76-180	2	S	S	S	S	S	S	I	S	S	S	S	S	S	S	S	<=0.125	<=2	<=0.125	<=1	<=0.125	<=2	=0.5	<=0.125	<=1	=4	<=0.125	=0.5	<=0.25/4.75	=0.5	<=0.5
F17	33	2020	spleen	swine	76-180	2	S	S	S	S	S	S	S	S	S	S	S	S	S	S	S	<=0.125	<=2	<=0.125	<=1	<=0.125	<=2	=0.25	<=0.125	<=1	=4	<=0.125	=0.5	<=0.25/4.75	=0.5	<=0.5
F17	34	2020	spleen	swine	76-180	2	S	S	S	S	S	S	S	S	S	S	S	S	S	S	S	<=0.125	<=2	<=0.125	<=1	<=0.125	<=2	=0.25	<=0.125	<=1	=4	<=0.125	=0.5	<=0.25/4.75	=0.5	<=0.5
F17	35	2020	spleen	swine	76-180	2	S	S	S	S	S	S	I	S	S	S	S	S	S	S	S	<=0.125	<=2	<=0.125	<=1	<=0.125	<=2	=0.5	<=0.125	=2	=4	<=0.125	=0.5	<=0.25/4.75	=0.5	<=0.5
F17	36	2020	spleen	swine	76-180	2	S	S	S	S	S	S	I	S	S	S	S	S	S	S	S	<=0.125	<=2	<=0.125	<=1	<=0.125	<=2	=0.5	<=0.125	<=1	=4	<=0.125	=0.5	<=0.25/4.75	=0.5	<=0.5
F24	37	2020	spleen	swine	0-28	16	-	-	-	-	-	-	-	-	-	-	-	-	-	-	-	-	-	-	-	-	-	-	-	-	-	-	-	-	-	-
F14	38	2020	brain	swine	29-75	1/2	S	S	S	S	S	S	S	S	S	S	S	S	S	S	S	<=0.125	<=2	<=0.125	<=1	<=0.125	<=2	=0.25	<=0.125	<=1	=4	<=0.125	=0.5	<=0.25/4.75	=0.5	<=0.5
F17	39	2020	lung	swine	29-75	1/2	S	S	S	S	S	S	I	S	S	S	S	S	S	S	S	<=0.125	<=2	<=0.125	=2	<=0.125	<=2	=0.5	<=0.125	<=1	=4	<=0.125	=1	<=0.25/4.75	=0.5	<=0.5
F17	40	2020	spleen	swine	29-75	1/2	S	S	S	S	S	S	I	S	S	S	S	S	S	S	S	<=0.125	<=2	<=0.125	<=1	<=0.125	<=2	=0.5	<=0.125	<=1	=4	<=0.125	=1	<=0.25/4.75	<=0.25	<=0.5
F12	41	2020	endocardial valve thrombus	swine	29-75	1	S	S	S	S	R	S	I	R	S	S	S	S	S	R	S	<=0.125	<=2	<=0.125	<=1	>2	<=2	=0.5	>4	=2	=4	<=0.125	=0.25	<=0.25/4.75	>8	<=0.5
F19	42	2020	spleen	swine	0-28	1	S	S	S	S	R	S	I	R	S	S	S	S	S	R	S	<=0.125	<=2	<=0.125	<=1	>2	<=2	=0.5	>4	<=1	=4	<=0.125	=0.125	<=0.25/4.75	>8	<=0.5
F16	43	2020	endocardial valve thrombus	swine	no data	14	S	S	S	S	R	S	S	S	S	S	S	S	S	R	S	<=0.125	<=2	<=0.125	<=1	>2	<=2	=0.25	<=0.125	<=1	<=1	<=0.125	=0.25	<=0.25/4.75	>8	<=0.5
F17	44	2020	brain	swine	29-75	2	S	S	S	S	S	S	S	S	S	S	S	S	S	S	S	<=0.125	<=2	<=0.125	<=1	<=0.125	<=2	=0.25	<=0.125	<=1	=4	<=0.125	=0.5	<=0.25/4.75	=0.5	<=0.5
F17	45	2020	brain	swine	29-75	2	S	S	S	S	S	S	S	S	S	S	S	S	S	S	S	<=0.125	<=2	<=0.125	<=1	<=0.125	<=2	=0.25	<=0.125	<=1	=4	<=0.125	=0.5	<=0.25/4.75	=0.5	<=0.5
F13	46	2020	endocardial valve thrombus	swine	76-180	1/2	S	S	S	S	S	S	I	S	S	S	S	S	S	S	S	<=0.125	<=2	<=0.125	<=1	<=0.125	<=2	=0.5	<=0.125	<=1	=4	<=0.125	=1	<=0.25/4.75	=1	<=0.5
F13	47	2020	endocardial valve thrombus	swine	76-180	1/2	S	S	S	S	S	S	I	S	S	S	S	S	S	S	S	<=0.125	<=2	<=0.125	<=1	<=0.125	<=2	=0.5	<=0.125	=2	=4	<=0.125	=1	<=0.25/4.75	=1	<=0.5
F13	48	2020	endocardial valve thrombus	swine	76-180	1/2	S	S	S	S	S	S	S	S	S	S	S	S	S	S	S	<=0.125	<=2	<=0.125	<=1	<=0.125	<=2	=0.25	<=0.125	=2	=2	<=0.125	=1	<=0.25/4.75	=1	<=0.5
F16	49	2020	endocardial valve thrombus	swine	no data	2	S	S	S	S	R	S	S	S	S	S	S	S	S	S	S	<=0.125	<=2	<=0.125	<=1	>2	<=2	=0.25	<=0.125	=2	<=1	<=0.125	=0.25	<=0.25/4.75	=1	<=0.5
F16	50	2020	endocardial valve thrombus	swine	no data	2	S	R	S	S	R	S	S	S	S	S	S	S	S	S	S	<=0.125	>4	=0.5	<=1	>2	<=2	=0.25	<=0.125	=2	=2	<=0.125	=0.25	<=0.25/4.75	=1	<=0.5
F14	51	2020	spleen	swine	29-75	8	S	S	S	S	R	S	S	R	S	I	S	S	S	R	S	<=0.125	<=2	<=0.125	<=1	>2	<=2	=0.25	>4	=2	=8	<=0.125	=0.125	<=0.25/4.75	>8	<=0.5
F15	52	2020	lung	swine	29-75	5	S	S	S	S	R	S	S	R	S	S	S	S	S	R	S	<=0.125	<=2	<=0.125	<=1	>2	<=2	=0.25	>4	<=1	=4	<=0.125	=0.125	<=0.25/4.75	>8	<=0.5
F14	53	2020	spleen	swine	29-75	2	S	S	S	S	S	S	S	S	S	S	S	S	S	S	S	<=0.125	<=2	=0.25	<=1	<=0.125	<=2	=0.25	<=0.125	<=1	=2	<=0.125	=0.25	<=0.25/4.75	=0.5	<=0.5
F14	54	2020	pericardium	swine	29-75	1/2	S	S	S	S	S	S	I	S	S	S	S	S	S	S	S	<=0.125	<=2	<=0.125	<=1	<=0.125	<=2	=0.5	<=0.125	<=1	=4	<=0.125	=1	<=0.25/4.75	=0.5	<=0.5
F12	55	2020	spleen	swine	29-75	2	S	S	S	S	S	R	S	S	S	S	S	S	S	R	S	<=0.125	<=2	<=0.125	<=1	=0.25	>4	=0.25	<=0.125	<=1	=4	<=0.125	=0.5	<=0.25/4.75	>8	<=0.5
F14	56	2021	brain	swine	29-75	3	S	S	S	S	R	S	S	R	S	S	S	S	S	R	S	<=0.125	<=2	<=0.125	<=1	>2	<=2	=0.25	>4	<=1	=4	<=0.125	=0.25	<=0.25/4.75	>8	<=0.5
F14	57	2021	spleen	swine	29-75	1/2	S	S	S	S	S	S	S	S	S	S	S	S	S	S	S	<=0.125	<=2	<=0.125	<=1	<=0.125	<=2	=0.25	<=0.125	=2	=4	<=0.125	=1	<=0.25/4.75	=1	<=0.5
F12	58	2021	spleen	swine	29-75	2	S	S	S	S	S	S	S	S	S	S	S	S	S	R	S	<=0.125	<=2	<=0.125	<=1	<=0.125	<=2	=0.125	<=0.125	<=1	=4	<=0.125	=0.25	<=0.25/4.75	>8	<=0.5
F17	59	2021	N/A	swine	29-75	2	S	S	S	S	S	S	S	S	S	S	S	S	S	S	S	<=0.125	<=2	<=0.125	<=1	<=0.125	<=2	=0.25	<=0.125	<=1	=4	<=0.125	=0.5	<=0.25/4.75	=0.5	<=0.5
F47	60	2021	spleen	swine	29-75	2	S	S	S	S	S	S	S	S	S	S	S	S	S	R	S	<=0.125	<=2	<=0.125	<=1	<=0.125	<=2	=0.25	<=0.125	<=1	=2	<=0.125	=0.5	<=0.25/4.75	>8	<=0.5
F47	61	2021	spleen	swine	29-75	3	S	S	S	S	S	S	S	S	S	S	S	S	S	R	S	<=0.125	<=2	<=0.125	<=1	<=0.125	<=2	=0.25	<=0.125	=2	=4	<=0.125	=0.5	<=0.25/4.75	>8	<=0.5
F52	62	2021	brain	swine	29-75	9	S	S	S	S	S	S	S	S	S	S	S	S	S	R	S	<=0.125	<=2	<=0.125	<=1	=0.25	=4	=0.25	<=0.125	<=1	=4	<=0.125	=0.5	<=0.25/4.75	>8	<=0.5
F7	63	2021	spleen	swine	29-75	7	S	S	S	S	S	S	I	S	S	S	S	S	S	S	S	<=0.125	<=2	<=0.125	<=1	<=0.125	<=2	=0.5	<=0.125	=2	=4	<=0.125	=0.5	<=0.25/4.75	=1	<=0.5
F14	64	2021	endocardial valve thrombus	swine	29-75	1/2 or 2	S	S	S	S	R	S	S	S	S	S	S	S	S	R	S	<=0.125	<=2	<=0.125	<=1	>2	<=2	=0.25	<=0.125	<=1	=2	<=0.125	=0.25	=0.5/9.5	>8	<=0.5
F10	65	2021	brain	swine	29-75	2	S	S	S	S	S	S	S	S	S	S	S	S	S	R	S	<=0.125	<=2	<=0.125	<=1	<=0.125	<=2	=0.25	<=0.125	<=1	=2	<=0.125	=0.25	<=0.25/4.75	>8	<=0.5
F10	66	2021	pericardium	swine	29-75	2	S	S	S	S	S	S	S	S	S	S	S	S	S	R	S	<=0.125	<=2	<=0.125	<=1	<=0.125	<=2	=0.25	<=0.125	<=1	=2	<=0.125	=0.25	<=0.25/4.75	>8	<=0.5
F14	67	2021	spleen	swine	29-75	1/2	S	S	S	S	S	S	S	S	S	S	S	S	S	S	S	<=0.125	<=2	<=0.125	<=1	<=0.125	<=2	=0.25	<=0.125	<=1	=4	<=0.125	=1	<=0.25/4.75	=0.5	<=0.5
F14	68	2021	joint	swine	29-75	1/2	S	S	S	S	S	S	S	S	S	S	S	S	S	S	S	<=0.125	<=2	<=0.125	<=1	<=0.125	<=2	=0.25	<=0.125	=2	=4	<=0.125	=1	<=0.25/4.75	=0.5	<=0.5
F17	69	2021	brain	swine	29-75	2	S	S	S	S	S	S	S	S	S	S	S	S	S	S	S	<=0.125	<=2	<=0.125	<=1	<=0.125	<=2	=0.25	<=0.125	<=1	=4	<=0.125	=0.5	=0.5/9.5	=0.25	<=0.5
F17	70	2021	brain	swine	29-75	2	S	S	S	S	S	S	I	S	S	S	S	S	S	S	S	<=0.125	<=2	<=0.125	<=1	<=0.125	<=2	=0.5	<=0.125	<=1	=4	<=0.125	=0.5	<=0.25/4.75	=0.5	<=0.5
F17	71	2021	brain	swine	29-75	2	S	S	S	S	S	S	S	S	S	S	S	S	S	S	S	<=0.125	<=2	<=0.125	<=1	<=0.125	<=2	=0.25	<=0.125	<=1	=4	<=0.125	=0.5	<=0.25/4.75	=0.5	<=0.5
F63	72	2021	lung	swine	76-180	1/2	S	S	S	S	R	S	S	S	S	S	S	S	S	R	S	<=0.125	<=2	<=0.125	<=1	>2	<=2	=0.25	<=0.125	=2	=4	<=0.125	=1	<=0.25/4.75	>8	<=0.5
F12	73	2021	endocardial valve thrombus	swine	29-75	2	S	S	S	S	S	S	S	S	S	S	S	S	S	R	S	<=0.125	<=2	=0.25	<=1	<=0.125	<=2	=0.25	<=0.125	<=1	=4	<=0.125	=0.5	<=0.25/4.75	>8	<=0.5
F15	74	2021	endocardial valve thrombus	swine	29-75	1/2	S	S	S	S	S	S	I	S	S	S	S	S	S	S	S	<=0.125	<=2	<=0.125	<=1	<=0.125	<=2	=0.5	<=0.125	=2	=4	<=0.125	=1	<=0.25/4.75	=1	<=0.5
F14	75	2021	spleen	swine	29-75	1/2	S	S	S	S	S	S	I	S	S	S	S	S	S	S	S	<=0.125	<=2	<=0.125	<=1	<=0.125	<=2	=0.5	<=0.125	<=1	=4	<=0.125	=1	<=0.25/4.75	=0.5	<=0.5
F14	76	2021	spleen	swine	29-75	1/2	S	S	S	S	S	S	I	S	S	S	S	S	S	S	S	<=0.125	<=2	<=0.125	<=1	<=0.125	<=2	=0.5	<=0.125	<=1	=4	<=0.125	=1	<=0.25/4.75	=0.5	<=0.5
F14	77	2021	spleen	swine	29-75	1/2	S	S	S	S	S	S	I	S	S	S	S	S	S	S	S	<=0.125	<=2	<=0.125	<=1	<=0.125	<=2	=0.5	<=0.125	<=1	=4	<=0.125	=1	<=0.25/4.75	<=0.25	<=0.5
F14	78	2021	spleen	swine	29-75	1/2	S	S	S	S	S	S	I	S	S	S	S	S	S	S	S	<=0.125	<=2	=0.25	<=1	<=0.125	<=2	=0.5	<=0.125	<=1	=4	<=0.125	=0.5	<=0.25/4.75	=0.5	<=0.5
F13	79	2021	endocardial valve thrombus	swine	76-180	1/2	S	S	S	S	S	S	I	S	S	S	S	S	S	S	S	<=0.125	<=2	<=0.125	<=1	<=0.125	<=2	=0.5	<=0.125	=2	=4	<=0.125	=1	<=0.25/4.75	=1	<=0.5
F14	80	2021	endocardial valve thrombus	swine	29-75	10	S	S	S	S	R	R	S	S	S	S	R	S	R	R	S	<=0.125	<=2	<=0.125	<=1	>2	>4	=0.25	<=0.125	=2	=4	=0.25	=0.5	=2/38	>8	<=0.5
F14	81	2021	pericardium	swine	29-75	7	S	S	S	S	S	S	S	S	S	I	S	S	S	I	S	=0.25	<=2	<=0.125	<=1	<=0.125	<=2	=0.25	<=0.125	=2	=8	<=0.125	=0.5	<=0.25/4.75	=4	<=0.5
F14	82	2021	brain	swine	0-28	3	S	S	S	S	R	S	I	R	S	I	S	S	S	R	S	<=0.125	<=2	<=0.125	<=1	>2	<=2	=0.5	>4	=2	=8	<=0.125	=0.125	<=0.25/4.75	>8	<=0.5
F14	83	2021	spleen	swine	29-75	1/2	S	S	S	S	S	S	I	S	S	S	S	S	S	S	S	<=0.125	<=2	<=0.125	<=1	<=0.125	<=2	=0.5	<=0.125	<=1	=4	<=0.125	=1	=0.5/9.5	=0.5	<=0.5
F61	84	2021	lung	swine	76-180	2	S	S	S	S	R	S	S	R	S	S	S	S	S	R	S	<=0.125	<=2	<=0.125	<=1	>2	<=2	=0.25	>4	=2	=4	<=0.125	=0.5	<=0.25/4.75	>8	<=0.5
F13	85	2021	endocardial valve thrombus	swine	76-180	1/2	S	S	S	S	S	S	I	S	S	S	S	S	S	S	S	<=0.125	<=2	<=0.125	<=1	<=0.125	<=2	=0.5	<=0.125	<=1	=4	<=0.125	=1	<=0.25/4.75	=0.5	<=0.5
F12	86	2021	lung	swine	0-28	7	S	S	S	S	S	S	S	S	S	S	S	S	S	R	S	<=0.125	<=2	<=0.125	<=1	<=0.125	<=2	=0.25	<=0.125	<=1	=4	<=0.125	=1	<=0.25/4.75	>8	<=0.5
F10	87	2021	endocardial valve thrombus	swine	29-75	2	S	S	S	S	S	S	S	S	S	S	S	S	S	R	S	<=0.125	<=2	<=0.125	<=1	<=0.125	<=2	=0.25	<=0.125	=2	=4	<=0.125	=0.5	<=0.25/4.75	>8	<=0.5
F9	88	2021	vaginal swab	swine	180+	1/2 or 2	S	S	S	S	R	S	I	S	S	S	S	S	S	R	S	<=0.125	<=2	<=0.125	<=1	>2	<=2	=0.5	<=0.125	<=1	=2	<=0.125	=0.125	<=0.25/4.75	>8	<=0.5
F4	89	2021	lung	swine	29-75	7	S	S	S	S	S	S	I	S	S	I	S	S	S	S	S	<=0.125	<=2	<=0.125	<=1	<=0.125	<=2	=0.5	<=0.125	=2	=8	<=0.125	=0.5	<=0.25/4.75	=1	<=0.5
F4	90	2021	lung	swine	29-75	2	S	S	S	S	S	S	S	S	S	S	S	S	S	S	S	<=0.125	<=2	<=0.125	<=1	<=0.125	<=2	=0.25	<=0.125	<=1	=4	<=0.125	=0.5	<=0.25/4.75	=0.5	<=0.5
F12	91	2021	endocardial valve thrombus	swine	29-75	7	S	S	S	S	S	S	I	S	S	I	S	S	S	S	S	<=0.125	<=2	<=0.125	<=1	<=0.125	<=2	=0.5	<=0.125	=2	=8	<=0.125	=0.5	<=0.25/4.75	=1	<=0.5
F15	92	2021	endocardial valve thrombus	swine	29-75	1/2	S	S	S	S	S	S	I	S	S	S	S	S	S	S	S	<=0.125	<=2	<=0.125	<=1	<=0.125	<=2	=0.5	<=0.125	<=1	=4	<=0.125	=1	<=0.25/4.75	=0.5	<=0.5
F10	93	2021	joint	swine	29-75	7	S	S	S	S	S	S	I	S	S	S	S	S	S	S	S	<=0.125	<=2	<=0.125	<=1	<=0.125	<=2	=0.5	<=0.125	=2	=4	<=0.125	=0.5	<=0.25/4.75	=1	<=0.5
F10	94	2021	spleen	swine	29-75	7	S	S	S	S	S	S	I	S	S	S	S	S	S	S	S	<=0.125	<=2	<=0.125	<=1	<=0.125	<=2	=0.5	<=0.125	=2	=4	<=0.125	=0.5	<=0.25/4.75	=1	<=0.5
F29	95	2021	spleen	swine	29-75	7	S	S	S	S	S	S	I	S	S	S	S	S	S	R	S	<=0.125	<=2	<=0.125	<=1	<=0.125	<=2	=0.5	<=0.125	=2	=4	<=0.125	=0.25	<=0.25/4.75	>8	<=0.5
F10	96	2021	joint	swine	no data	7	S	S	S	S	R	S	I	S	S	S	S	S	S	S	S	<=0.125	<=2	<=0.125	<=1	=2	<=2	=0.5	<=0.125	=2	=4	<=0.125	=0.5	<=0.25/4.75	=1	=1
F2	97	2021	brain	swine	29-75	1/2	S	S	S	S	S	S	I	S	S	S	S	S	S	R	S	<=0.125	<=2	<=0.125	<=1	<=0.125	<=2	=0.5	<=0.125	=2	=4	<=0.125	=0.25	<=0.25/4.75	>8	<=0.5
F2	98	2021	brain	swine	29-75	1/2	S	S	S	S	S	S	I	S	S	S	S	S	S	R	S	<=0.125	<=2	<=0.125	<=1	<=0.125	<=2	=0.5	<=0.125	<=1	=4	<=0.125	=0.25	<=0.25/4.75	>8	<=0.5
F42	99	2021	joint	swine	0-28	7	S	S	S	S	S	S	S	S	S	S	S	S	R	R	S	<=0.125	<=2	<=0.125	<=1	<=0.125	<=2	=0.25	<=0.125	=2	=4	<=0.125	=0.5	>4/76	>8	<=0.5
F14	100	2021	brain	swine	29-75	1/2	S	S	S	S	S	S	S	S	S	S	S	S	S	S	S	<=0.125	<=2	<=0.125	<=1	<=0.125	<=2	=0.25	<=0.125	<=1	=4	<=0.125	=1	<=0.25/4.75	=0.5	<=0.5
F14	101	2021	brain	swine	29-75	1/2	S	S	S	S	S	S	S	S	S	S	S	S	S	S	S	<=0.125	<=2	<=0.125	<=1	<=0.125	<=2	=0.25	<=0.125	<=1	=4	<=0.125	=1	<=0.25/4.75	=0.5	<=0.5
F16	102	2021	endocardial valve thrombus	swine	29-75	9	S	S	S	S	I	S	S	S	S	S	S	S	S	S	S	<=0.125	<=2	<=0.125	<=1	=0.5	<=2	=0.125	<=0.125	<=1	=4	<=0.125	=0.25	<=0.25/4.75	=2	<=0.5
F36	103	2021	brain	swine	29-75	2	S	S	S	S	R	S	S	S	S	S	S	S	S	S	S	<=0.125	<=2	<=0.125	<=1	>2	<=2	=0.25	<=0.125	<=1	=4	<=0.125	=0.25	<=0.25/4.75	=0.5	<=0.5
F19	104	2021	joint	swine	29-75	1	-	-	-	-	-	-	-	-	-	-	-	-	-	-	-	-	-	-	-	-	-	-	-	-	-	-	-	-	-	-
F36	105	2021	spleen	swine	29-75	4	S	S	S	S	R	S	I	R	S	S	S	S	S	R	S	<=0.125	<=2	<=0.125	<=1	>2	<=2	=0.5	>4	=2	=4	<=0.125	=0.25	<=0.25/4.75	>8	<=0.5
F11	106	2021	brain	swine	29-75	2	S	S	S	S	R	S	S	R	S	S	S	S	S	R	S	<=0.125	<=2	<=0.125	<=1	>2	<=2	=0.25	>4	=2	=2	<=0.125	=0.5	<=0.25/4.75	>8	<=0.5
F13	107	2021	endocardial valve thrombus	swine	76-180	14	S	S	S	S	R	S	S	S	S	S	S	S	S	R	S	<=0.125	<=2	<=0.125	<=1	>2	=4	=0.25	<=0.125	<=1	=2	<=0.125	=0.25	<=0.25/4.75	>8	<=0.5
F17	108	2021	brain	swine	0-28	2	S	S	S	S	S	S	I	S	S	S	S	S	S	S	S	<=0.125	<=2	<=0.125	<=1	<=0.125	<=2	=0.5	<=0.125	<=1	=4	<=0.125	=0.5	<=0.25/4.75	=0.5	<=0.5
F59	109	2021	spleen	swine	29-75	9	S	S	S	S	R	S	S	R	S	S	S	S	R	R	S	<=0.125	<=2	<=0.125	<=1	>2	<=2	=0.25	>4	=2	=4	<=0.125	=0.25	>4/76	>8	<=0.5
F59	110	2021	spleen	swine	29-75	9	S	S	S	S	R	S	S	R	S	S	S	S	R	R	S	<=0.125	<=2	<=0.125	<=1	>2	<=2	=0.25	>4	=2	=4	<=0.125	=0.25	>4/76	>8	<=0.5
F17	111	2021	spleen	swine	29-75	2	S	S	S	S	S	S	S	S	S	S	S	S	S	S	S	<=0.125	<=2	<=0.125	<=1	<=0.125	<=2	=0.25	<=0.125	<=1	=4	<=0.125	=0.5	<=0.25/4.75	=0.5	=1
F1	112	2021	joint	swine	0-28	16	S	S	S	S	R	S	S	S	S	I	S	S	S	R	S	<=0.125	<=2	<=0.125	<=1	>2	<=2	=0.25	<=0.125	=2	=8	<=0.125	=1	<=0.25/4.75	>8	<=0.5
F14	113	2021	joint	swine	29-75	10	S	S	S	S	R	S	S	S	S	S	S	S	R	R	S	<=0.125	<=2	<=0.125	<=1	>2	=4	=0.25	<=0.125	=2	=2	<=0.125	=0.5	=4/76	>8	<=0.5
F6	114	2021	brain	swine	29-75	8	S	S	S	S	R	S	S	R	S	I	S	S	R	R	S	<=0.125	<=2	<=0.125	<=1	>2	<=2	=0.25	>4	<=1	=8	<=0.125	=0.125	>4/76	>8	<=0.5
F6	115	2021	brain	swine	29-75	14 and 8	S	S	S	S	R	S	S	R	S	I	S	S	R	R	S	<=0.125	<=2	<=0.125	<=1	>2	<=2	=0.25	>4	=2	=8	<=0.125	=0.125	>4/76	>8	<=0.5
F34	116	2021	brain	swine	29-75	3	S	S	S	S	R	S	S	R	S	S	S	S	S	R	S	<=0.125	<=2	<=0.125	<=1	>2	<=2	=0.25	>4	<=1	=4	<=0.125	<=0.0625	<=0.25/4.75	>8	<=0.5
F11	117	2021	brain	swine	76-180	7	S	S	S	S	R	S	S	R	S	I	S	S	S	R	S	<=0.125	<=2	<=0.125	<=1	>2	<=2	=0.25	>4	=2	=8	<=0.125	=0.25	<=0.25/4.75	>8	<=0.5
F14	118	2021	brain	swine	29-75	24	S	S	S	S	S	S	I	S	S	I	S	S	S	S	S	<=0.125	<=2	<=0.125	<=1	=0.25	<=2	=0.5	<=0.125	<=1	=8	<=0.125	=0.125	<=0.25/4.75	=2	<=0.5
F14	119	2021	spleen	swine	29-75	24	S	S	S	S	S	S	I	S	S	I	S	S	S	S	S	<=0.125	<=2	<=0.125	<=1	=0.25	<=2	=0.5	<=0.125	<=1	=8	<=0.125	=0.125	<=0.25/4.75	=2	<=0.5
F14	120	2021	lung	swine	29-75	7	S	S	S	S	S	S	S	S	S	I	S	S	S	S	S	<=0.125	<=2	<=0.125	<=1	<=0.125	<=2	=0.25	<=0.125	=2	=8	<=0.125	=0.5	<=0.25/4.75	=2	<=0.5
F14	121	2021	brain	swine	29-75	7	S	S	S	S	S	S	S	S	S	I	S	S	S	S	S	<=0.125	<=2	<=0.125	<=1	<=0.125	<=2	=0.25	<=0.125	=2	=8	<=0.125	=0.5	<=0.25/4.75	=2	<=0.5
F14	122	2021	endocardial valve thrombus	swine	29-75	7	S	S	S	S	S	S	S	S	S	S	S	S	S	S	S	<=0.125	<=2	<=0.125	<=1	<=0.125	<=2	=0.25	<=0.125	=2	=2	<=0.125	=0.5	<=0.25/4.75	=2	<=0.5
F14	123	2021	pericardium	swine	29-75	7	S	S	S	S	S	S	S	S	S	S	S	S	S	S	S	<=0.125	<=2	<=0.125	<=1	<=0.125	<=2	=0.25	<=0.125	=2	=2	<=0.125	=0.5	<=0.25/4.75	=2	<=0.5
F17	124	2021	spleen	swine	0-28	-	S	S	S	S	R	R	I	R	S	S	R	S	S	R	S	<=0.125	<=2	=0.25	<=1	>2	>4	=0.5	=1	<=1	=2	=0.5	=0.5	=1/19	>8	<=0.5
F17	125	2021	brain	swine	0-28	25	S	S	S	S	R	R	I	S	S	S	R	S	S	R	S	<=0.125	<=2	=0.25	<=1	>2	>4	=0.5	=0.25	<=1	=4	=0.25	=0.5	=1/19	>8	<=0.5
F31	126	2021	tonsilla	swine	0-28	15	S	S	S	S	R	S	S	R	S	S	S	S	S	R	S	<=0.125	<=2	<=0.125	<=1	>2	<=2	=0.25	=4	<=1	=4	<=0.125	=0.25	=0.5/9.5	>8	<=0.5
F12	127	2021	spleen	swine	29-75	7	S	S	S	S	S	S	I	S	S	S	S	S	S	S	S	<=0.125	<=2	<=0.125	<=1	<=0.125	<=2	=0.5	<=0.125	=2	=4	<=0.125	=0.5	<=0.25/4.75	=1	<=0.5
F12	128	2021	lung	swine	29-75	1/2	S	S	S	S	S	S	S	S	S	S	S	S	S	R	S	<=0.125	<=2	<=0.125	<=1	<=0.125	<=2	=0.25	<=0.125	=2	=2	<=0.125	=0.5	<=0.25/4.75	>8	=1
F12	129	2021	spleen	swine	29-75	1/2	S	S	S	S	S	S	S	S	S	S	S	S	S	R	S	<=0.125	<=2	<=0.125	<=1	<=0.125	<=2	=0.25	<=0.125	<=1	=4	<=0.125	=0.5	<=0.25/4.75	>8	<=0.5
F6	130	2022	pericardium	swine	29-75	8	S	S	S	S	R	S	S	R	S	I	S	S	R	R	S	<=0.125	<=2	<=0.125	<=1	>2	<=2	=0.25	>4	<=1	=8	<=0.125	=0.125	>4/76	>8	<=0.5
F6	131	2022	endocardial valve thrombus	swine	29-75	12	S	S	S	S	-	S	S	R	S	S	S	S	S	R	S	<=0.125	<=2	<=0.125	<=1	-	<=2	=0.25	>4	<=1	=4	<=0.125	=0.25	<=0.25/4.75	>8	<=0.5
F15	132	2022	spleen	swine	29-75	1/2	S	S	S	S	S	S	S	S	S	I	S	S	S	S	S	<=0.125	<=2	<=0.125	<=1	<=0.125	<=2	=0.25	<=0.125	<=1	=8	<=0.125	=0.25	<=0.25/4.75	=0.5	<=0.5
F48	133	2022	lung	swine	29-75	31	S	S	S	S	R	S	S	R	S	I	S	S	S	S	S	<=0.125	<=2	<=0.125	<=1	>2	<=2	=0.25	>4	=2	=8	<=0.125	=0.25	<=0.25/4.75	=1	<=0.5
F16	134	2022	spleen	swine	29-75	2	S	S	S	S	R	S	S	S	S	S	S	S	S	S	S	<=0.125	<=2	<=0.125	<=1	>2	<=2	=0.25	<=0.125	=2	=2	<=0.125	=0.25	<=0.25/4.75	<=0.25	<=0.5
F14	135	2022	spleen	swine	29-75	9	S	S	S	S	S	S	S	S	S	I	S	S	S	S	S	<=0.125	<=2	<=0.125	<=1	=0.25	<=2	=0.25	<=0.125	<=1	=8	<=0.125	=0.25	<=0.25/4.75	=1	<=0.5
F14	136	2022	spleen	swine	29-75	7	S	S	S	S	-	R	I	I	S	S	S	S	R	S	S	=0.25	<=2	=0.25	=2	-	>4	=0.5	=0.5	<=1	=4	<=0.125	=0.125	>4/76	=1	<=0.5
F28	137	2022	endocardial valve thrombus	swine	29-75	16	S	S	S	S	S	S	S	S	S	S	S	S	S	R	S	<=0.125	<=2	<=0.125	<=1	<=0.125	<=2	=0.25	<=0.125	<=1	=4	<=0.125	=0.25	<=0.25/4.75	>8	<=0.5
F10	138	2022	spleen	swine	29-75	4	S	S	S	S	S	S	S	S	S	I	S	S	S	S	S	<=0.125	<=2	<=0.125	<=1	<=0.125	<=2	=0.25	<=0.125	<=1	=8	<=0.125	=0.25	<=0.25/4.75	=1	<=0.5
F10	139	2022	pericardium	swine	29-75	7	S	S	S	S	S	S	I	S	S	R	S	S	S	S	S	<=0.125	<=2	<=0.125	<=1	<=0.125	<=2	=0.5	<=0.125	=2	>8	<=0.125	=0.25	<=0.25/4.75	=1	<=0.5
F35	140	2022	brain	swine	29-75	1/2	S	S	S	S	S	S	S	S	S	I	S	S	S	S	S	<=0.125	<=2	<=0.125	<=1	<=0.125	<=2	=0.25	<=0.125	<=1	=8	<=0.125	=0.25	=0.5/9.5	=0.5	<=0.5
F35	141	2022	brain	swine	29-75	3	S	S	S	S	-	S	S	R	S	I	S	S	S	R	S	<=0.125	<=2	<=0.125	<=1	-	<=2	=0.25	>4	=2	=8	<=0.125	=0.125	<=0.25/4.75	>8	<=0.5
F16	142	2022	pericardium	swine	76-180	9	S	S	S	S	S	S	S	S	S	I	S	S	S	S	S	<=0.125	<=2	<=0.125	<=1	=0.25	<=2	=0.25	<=0.125	<=1	=8	<=0.125	=0.125	<=0.25/4.75	=1	<=0.5
F16	143	2022	endocardial valve thrombus	swine	76-180	9	S	S	S	S	S	S	S	S	S	I	S	S	S	S	S	<=0.125	<=2	<=0.125	<=1	=0.25	=4	=0.25	<=0.125	=2	=8	<=0.125	=0.25	<=0.25/4.75	=1	<=0.5
F53	144	2022	cadaver (not spec)	swine	no data	4	-	-	-	-	-	-	-	-	-	-	-	-	-	-	-	-	-	-	-	-	-	-	-	-	-	-	-	-	-	-
F14	145	2022	brain	swine	29-75	9	S	S	S	S	S	S	I	S	S	I	S	S	S	S	S	<=0.125	<=2	<=0.125	<=1	=0.25	<=2	=0.5	<=0.125	<=1	=8	<=0.125	=0.125	<=0.25/4.75	=1	<=0.5
F14	146	2022	lung	swine	29-75	9	S	S	S	S	S	S	S	S	S	S	S	S	S	S	S	<=0.125	<=2	<=0.125	<=1	=0.25	<=2	=0.25	=0.25	<=1	=4	<=0.125	=0.25	<=0.25/4.75	=1	<=0.5
F14	147	2022	spleen	swine	29-75	9	S	S	S	S	S	S	S	S	S	I	S	S	S	S	S	<=0.125	<=2	<=0.125	<=1	=0.25	<=2	=0.25	<=0.125	<=1	=8	<=0.125	=0.25	<=0.25/4.75	=1	<=0.5
F14	148	2022	brain	swine	29-75	9	S	S	S	S	S	S	S	S	S	I	S	S	S	S	S	<=0.125	<=2	<=0.125	<=1	<=0.125	<=2	=0.25	<=0.125	<=1	=8	<=0.125	=0.125	<=0.25/4.75	=0.5	<=0.5
F51	149	2022	spleen	swine	29-75	4	S	S	S	S	-	S	S	R	S	I	S	S	S	R	S	<=0.125	<=2	<=0.125	<=1	-	<=2	=0.25	>4	<=1	=8	<=0.125	=0.25	<=0.25/4.75	>8	<=0.5
F22	150	2022	lung	swine	76-180	7	S	S	S	S	-	S	I	R	S	S	S	S	S	R	S	<=0.125	<=2	<=0.125	<=1	-	<=2	=0.5	>4	=2	=2	<=0.125	=0.25	=1/19	>8	<=0.5
F16	151	2022	endocardial valve thrombus	swine	no data	2	S	S	S	S	S	S	S	S	S	S	S	S	S	S	S	<=0.125	<=2	<=0.125	<=1	=0.25	<=2	=0.25	<=0.125	<=1	=4	<=0.125	=0.25	<=0.25/4.75	=1	<=0.5
F16	152	2022	endocardial valve thrombus	swine	no data	9	S	S	S	S	S	S	S	S	S	I	S	S	S	S	S	<=0.125	<=2	<=0.125	<=1	=0.25	<=2	=0.25	<=0.125	<=1	=8	<=0.125	=0.125	<=0.25/4.75	=1	<=0.5
F16	153	2022	endocardial valve thrombus	swine	no data	9	S	S	S	S	I	S	S	S	S	I	S	S	S	S	S	<=0.125	<=2	<=0.125	<=1	=0.5	<=2	=0.25	<=0.125	<=1	=8	<=0.125	=0.25	<=0.25/4.75	=1	<=0.5
F14	154	2022	endocardial valve thrombus	swine	180+	16	S	S	S	S	R	R	I	R	S	S	S	S	R	R	S	<=0.125	<=2	=1	<=1	>2	>4	=0.5	>4	=2	=4	<=0.125	=0.5	>4/76	>8	<=0.5
F10	155	2022	brain	swine	29-75	2	S	S	S	S	S	S	S	S	S	S	S	S	S	R	S	<=0.125	<=2	<=0.125	<=1	<=0.125	<=2	=0.25	<=0.125	<=1	<=1	<=0.125	=0.25	<=0.25/4.75	>8	<=0.5
F44	156	2022	spleen	swine	0-28	1/2	S	S	S	S	S	S	S	S	S	S	S	S	S	S	S	<=0.125	<=2	<=0.125	<=1	=0.25	=4	=0.25	<=0.125	<=1	<=1	<=0.125	=0.25	<=0.25/4.75	=0.5	<=0.5
F16	157	2022	endocardial valve thrombus	swine	76-180	9	S	S	S	S	S	S	S	S	S	S	S	S	S	S	S	<=0.125	<=2	<=0.125	<=1	=0.25	<=2	=0.25	<=0.125	<=1	=4	<=0.125	=0.125	<=0.25/4.75	=1	<=0.5
F16	158	2022	vaginal swab	swine	180+	9	S	S	S	S	S	S	S	S	S	I	S	S	S	S	S	<=0.125	<=2	<=0.125	<=1	=0.25	<=2	=0.25	<=0.125	<=1	=8	<=0.125	=0.125	<=0.25/4.75	=1	<=0.5
F16	159	2022	endocardial valve thrombus	swine	76-180	9	S	S	S	S	S	S	S	S	S	S	S	S	S	S	S	<=0.125	<=2	<=0.125	<=1	=0.25	<=2	=0.25	<=0.125	<=1	=2	<=0.125	=0.25	<=0.25/4.75	=1	<=0.5
F9	160	2022	endocardial valve thrombus	swine	29-75	7	S	S	S	S	S	S	S	S	S	S	S	S	S	S	S	<=0.125	<=2	<=0.125	<=1	<=0.125	<=2	=0.25	<=0.125	=2	=4	<=0.125	=0.25	<=0.25/4.75	=1	<=0.5
F14	161	2022	endocardial valve thrombus	swine	29-75	14	S	S	S	S	S	S	S	I	S	S	S	S	S	R	S	<=0.125	<=2	<=0.125	<=1	<=0.125	<=2	=0.25	=0.5	<=1	<=1	<=0.125	=0.25	<=0.25/4.75	>8	<=0.5
F16	162	2022	lung	swine	29-75	21	S	S	S	S	R	S	S	R	S	S	S	S	R	R	S	<=0.125	<=2	<=0.125	<=1	>2	<=2	=0.25	>4	=2	=2	<=0.125	=0.125	>4/76	>8	<=0.5
F43	163	2022	lung	swine	29-75	9	-	-	-	-	-	-	-	-	-	-	-	-	-	-	-	-	-	-	-	-	-	-	-	-	-	-	-	-	-	-
F34	164	2022	endocardial valve thrombus	swine	29-75	2	S	S	S	S	S	-	S	S	S	I	S	S	S	S	S	<=0.125	<=2	<=0.125	<=1	<=0.125	-	=0.25	<=0.125	<=1	=8	<=0.125	=0.5	<=0.25/4.75	=1	<=0.5
F3	165	2022	endocardial valve thrombus	swine	29-75	7	S	S	S	S	R	R	I	R	S	R	R	S	S	R	S	<=0.125	<=2	<=0.125	=2	>2	>4	=1	>4	<=1	>8	=0.25	=0.5	=1/19	>8	<=0.5
F3	166	2022	lung	swine	29-75	9	S	S	S	S	S	S	I	S	S	S	S	S	S	S	S	<=0.125	<=2	<=0.125	<=1	=0.25	<=2	=0.5	<=0.125	<=1	=4	<=0.125	=0.25	<=0.25/4.75	=2	<=0.5
F3	167	2022	spleen	swine	29-75	9	S	S	S	S	S	S	I	S	S	I	S	S	S	S	S	<=0.125	<=2	<=0.125	<=1	=0.25	<=2	=0.5	<=0.125	<=1	=8	<=0.125	=0.25	<=0.25/4.75	=2	<=0.5
F3	168	2022	lung	swine	29-75	9	S	S	S	S	S	S	I	S	S	I	S	S	S	S	S	<=0.125	<=2	<=0.125	<=1	=0.25	<=2	=0.5	<=0.125	=2	=8	<=0.125	=0.25	<=0.25/4.75	=2	<=0.5
F16	169	2022	brain	swine	no data	7	-	-	-	-	-	-	-	-	-	-	-	-	-	-	-	-	-	-	-	-	-	-	-	-	-	-	-	-	-	-
F3	170	2022	brain	swine	29-75	9	S	S	S	S	S	S	S	S	S	I	S	S	S	S	S	<=0.125	<=2	<=0.125	<=1	=0.25	<=2	=0.25	<=0.125	<=1	=8	<=0.125	=0.25	<=0.25/4.75	=2	<=0.5
F3	171	2022	brain	swine	29-75	2	S	S	S	S	S	S	S	S	S	S	S	S	S	S	S	<=0.125	<=2	<=0.125	<=1	<=0.125	=4	=0.25	<=0.125	<=1	=4	<=0.125	=0.25	<=0.25/4.75	=0.5	<=0.5
F1	172	2022	endocardial valve thrombus	swine	180+	14	S	S	S	S	-	S	I	R	S	S	S	S	S	S	S	<=0.125	<=2	<=0.125	<=1	-	<=2	=0.5	>4	=2	=2	<=0.125	=0.25	<=0.25/4.75	=0.5	<=0.5
F12	173	2022	brain	swine	0-28	7	S	S	S	S	S	S	S	S	S	S	S	S	S	S	S	<=0.125	<=2	<=0.125	<=1	=0.25	<=2	=0.25	<=0.125	<=1	=4	<=0.125	=0.125	<=0.25/4.75	=1	<=0.5
F12	174	2022	spleen	swine	29-75	2	S	S	S	S	S	S	S	S	S	I	S	S	S	R	S	<=0.125	<=2	<=0.125	<=1	<=0.125	<=2	=0.25	<=0.125	<=1	=8	<=0.125	=0.125	<=0.25/4.75	>8	<=0.5
F14	175	2022	spleen	swine	29-75	7	S	S	S	S	S	S	S	S	S	R	S	S	S	S	S	<=0.125	<=2	<=0.125	<=1	<=0.125	<=2	=0.25	<=0.125	=2	>8	<=0.125	=0.5	<=0.25/4.75	=2	<=0.5
F12	176	2022	spleen	swine	29-75	7	S	S	S	S	S	S	I	S	S	R	S	S	S	S	S	<=0.125	<=2	<=0.125	<=1	<=0.125	<=2	=0.5	<=0.125	=2	>8	<=0.125	=0.5	<=0.25/4.75	=1	<=0.5
F9	177	2022	endocardial valve thrombus	swine	29-75	2	S	S	S	S	S	S	S	S	S	S	S	S	S	R	S	<=0.125	<=2	<=0.125	<=1	<=0.125	<=2	=0.25	<=0.125	<=1	=4	<=0.125	=0.25	<=0.25/4.75	>8	<=0.5
F9	178	2022	endocardial valve thrombus	swine	29-75	2	S	S	S	S	S	S	S	S	S	S	S	S	S	R	S	<=0.125	<=2	<=0.125	<=1	<=0.125	<=2	=0.25	<=0.125	<=1	=4	<=0.125	=0.25	<=0.25/4.75	>8	<=0.5
F9	179	2022	endocardial valve thrombus	swine	29-75	2	S	S	S	S	S	S	S	S	S	S	S	S	S	S	S	<=0.125	<=2	<=0.125	<=1	<=0.125	<=2	=0.25	<=0.125	=2	=4	<=0.125	=0.25	<=0.25/4.75	=1	<=0.5
F43	180	2022	brain	swine	29-75	9	S	S	S	S	S	R	S	S	S	S	S	S	S	S	S	<=0.125	<=2	<=0.125	<=1	=0.25	>4	=0.25	<=0.125	<=1	=4	<=0.125	=0.5	<=0.25/4.75	=0.5	<=0.5
F14	181	2022	spleen	swine	29-75	1/2	S	S	S	S	S	S	I	S	S	I	S	S	S	S	S	<=0.125	<=2	<=0.125	<=1	<=0.125	<=2	=0.5	<=0.125	<=1	=8	<=0.125	=0.5	<=0.25/4.75	=0.5	<=0.5
F12	182	2022	endocardial valve thrombus	swine	29-75	7	S	S	S	S	S	S	I	S	S	I	S	S	S	S	S	<=0.125	<=2	<=0.125	<=1	=0.25	<=2	=0.5	<=0.125	=2	=8	<=0.125	=0.5	<=0.25/4.75	=1	<=0.5
F23	183	2022	joint	swine	no data	11	S	S	S	S	-	S	I	R	R	S	S	S	R	R	S	<=0.125	<=2	<=0.125	<=1	-	=4	=0.5	=1	=8	=2	<=0.125	=0.25	=4/76	>8	<=0.5
F41	184	2022	endocardial valve thrombus	swine	29-75	9	S	S	S	S	-	S	I	R	S	S	S	S	S	S	S	<=0.125	<=2	<=0.125	<=1	-	<=2	=0.5	>4	=2	=2	<=0.125	=0.25	<=0.25/4.75	=1	<=0.5
F12	185	2022	endocardial valve thrombus	swine	29-75	1/2 or 2	S	S	S	S	S	S	S	S	S	I	S	S	S	R	S	<=0.125	<=2	<=0.125	=2	<=0.125	<=2	=0.25	<=0.125	<=1	=8	<=0.125	=0.25	<=0.25/4.75	>8	<=0.5
F14	186	2022	brain	swine	0-28	3	S	S	S	S	R	S	S	R	S	R	S	S	S	R	S	<=0.125	<=2	<=0.125	<=1	>2	<=2	=0.25	>4	<=1	>8	<=0.125	=0.25	<=0.25/4.75	>8	<=0.5
F30	187	2022	endocardial valve thrombus	swine	76-180	2	S	S	S	S	S	S	S	S	S	S	S	S	S	R	S	<=0.125	<=2	<=0.125	<=1	<=0.125	<=2	=0.25	<=0.125	<=1	=2	<=0.125	=0.25	<=0.25/4.75	>8	<=0.5
F58	188	2022	lung	swine	29-75	4	S	S	S	S	-	S	S	R	S	S	S	S	S	R	S	<=0.125	<=2	<=0.125	<=1	-	<=2	=0.125	>4	=2	=4	<=0.125	=0.25	<=0.25/4.75	>8	<=0.5
F22	189	2022	joint	swine	0-28	21	S	S	S	S	R	R	S	R	S	S	S	S	R	R	S	<=0.125	<=2	<=0.125	<=1	>2	>4	=0.25	>4	=2	=2	<=0.125	=0.25	>4/76	>8	<=0.5
F22	190	2022	joint	swine	0-28	21	S	S	S	S	R	R	S	R	S	S	S	S	R	R	S	<=0.125	<=2	<=0.125	<=1	>2	>4	=0.25	>4	=2	=2	<=0.125	=0.25	=4/76	>8	<=0.5
F16	191	2022	brain	swine	no data	9	S	S	S	S	S	S	S	S	S	I	S	S	S	S	S	<=0.125	<=2	<=0.125	<=1	<=0.125	<=2	=0.25	<=0.125	<=1	=8	<=0.125	=0.25	<=0.25/4.75	<=0.25	<=0.5
F14	192	2022	brain	swine	29-75	1/2	S	S	S	S	S	S	S	S	S	I	S	S	S	S	S	<=0.125	<=2	<=0.125	<=1	<=0.125	<=2	=0.25	<=0.125	<=1	=8	<=0.125	=0.5	<=0.25/4.75	=0.5	<=0.5
F14	193	2022	spleen	swine	29-75	7	S	S	S	S	S	S	S	S	S	I	S	S	S	S	S	<=0.125	<=2	<=0.125	<=1	<=0.125	<=2	=0.25	<=0.125	=2	=8	<=0.125	=0.25	<=0.25/4.75	=1	<=0.5
F14	194	2022	spleen	swine	29-75	7	S	S	S	S	S	S	S	S	S	S	S	S	S	S	S	<=0.125	<=2	<=0.125	<=1	<=0.125	<=2	=0.25	<=0.125	=2	=4	<=0.125	=0.5	<=0.25/4.75	=2	<=0.5
F54	195	2022	lung	swine	76-180	2	S	S	S	S	S	S	S	S	S	S	S	S	S	R	S	<=0.125	<=2	<=0.125	<=1	<=0.125	<=2	=0.25	<=0.125	<=1	=2	<=0.125	=0.25	<=0.25/4.75	>8	<=0.5
F20	196	2022	spleen	swine	76-180	9	S	S	S	S	R	S	-	R	-	R	S	S	S	R	S	<=0.125	<=2	<=0.125	<=1	>2	=4	-	=4	-	>8	<=0.125	=0.5	<=0.25/4.75	>8	<=0.5
F20	197	2022	spleen	swine	76-180	1/2	S	S	S	S	S	S	S	S	S	S	S	S	S	R	S	<=0.125	<=2	<=0.125	<=1	<=0.125	<=2	=0.25	<=0.125	<=1	=2	<=0.125	=0.5	<=0.25/4.75	>8	<=0.5
F4	198	2023	brain	swine	29-75	7	S	S	S	S	S	S	I	S	S	I	S	S	S	S	S	<=0.125	<=2	<=0.125	<=1	=0.25	<=2	=1	<=0.125	=2	=8	<=0.125	=0.5	<=0.25/4.75	=1	<=0.5
F10	199	2023	endocardial valve thrombus	swine	no data	7	S	S	S	S	R	S	S	R	S	I	S	S	S	S	S	<=0.125	<=2	<=0.125	<=1	>2	<=2	=0.25	>4	=2	=8	<=0.125	=0.25	<=0.25/4.75	=1	<=0.5
F20	200	2023	brain	swine	29-75	9	S	R	S	R	S	R	I	S	S	S	S	S	S	R	S	<=0.125	>4	<=0.125	>8	<=0.125	>4	=1	<=0.125	<=1	=4	<=0.125	=0.25	<=0.25/4.75	=8	<=0.5
F20	201	2023	spleen	swine	29-75	9	S	S	S	S	S	S	S	S	S	S	S	S	S	R	S	<=0.125	<=2	<=0.125	<=1	<=0.125	=4	=0.25	<=0.125	<=1	=4	<=0.125	=0.25	<=0.25/4.75	=8	<=0.5
F16	202	2023	brain	swine	29-75	9	S	S	S	S	S	S	S	S	S	I	S	S	S	S	S	<=0.125	<=2	<=0.125	<=1	=0.25	<=2	=0.25	<=0.125	<=1	=8	<=0.125	=0.25	<=0.25/4.75	=1	=1
F38	203	2023	brain	swine	29-75	7	S	S	S	S	S	S	I	S	S	I	S	S	S	S	S	<=0.125	<=2	<=0.125	<=1	=0.25	<=2	=0.5	<=0.125	<=1	=8	<=0.125	=0.5	<=0.25/4.75	=0.5	<=0.5
F33	204	2023	brain	swine	29-75	2	S	S	S	S	S	S	S	S	S	S	S	S	S	R	S	<=0.125	<=2	<=0.125	<=1	<=0.125	<=2	=0.25	<=0.125	<=1	=4	<=0.125	=0.25	<=0.25/4.75	>8	<=0.5
F33	205	2023	brain	swine	29-75	7	S	S	S	S	S	S	I	S	S	I	R	S	S	S	S	<=0.125	<=2	<=0.125	<=1	<=0.125	<=2	=0.5	<=0.125	=2	=8	=0.25	=0.25	<=0.25/4.75	=1	<=0.5
F3	206	2023	brain	swine	29-75	1	S	S	S	S	S	S	S	S	S	S	S	S	S	S	S	<=0.125	<=2	<=0.125	<=1	<=0.125	<=2	=0.25	<=0.125	<=1	=4	<=0.125	=0.5	<=0.25/4.75	=0.5	<=0.5
F3	207	2023	brain	swine	29-75	1	S	S	S	S	S	S	S	S	S	S	S	S	S	S	S	<=0.125	<=2	<=0.125	<=1	<=0.125	<=2	=0.25	<=0.125	<=1	=4	<=0.125	=0.5	<=0.25/4.75	=0.5	<=0.5
F21	208	2023	brain	swine	29-75	2	S	S	S	S	S	S	S	S	S	S	S	S	S	R	S	<=0.125	<=2	<=0.125	<=1	<=0.125	<=2	=0.25	<=0.125	=2	=4	<=0.125	=0.25	<=0.25/4.75	>8	<=0.5
F21	209	2023	joint	swine	29-75	2	S	S	S	S	S	S	S	S	S	I	S	S	S	R	S	<=0.125	<=2	<=0.125	<=1	<=0.125	<=2	=0.25	<=0.125	<=1	=8	<=0.125	=0.25	<=0.25/4.75	>8	<=0.5
F21	210	2023	brain	swine	29-75	2	S	S	S	S	S	S	S	S	S	S	S	S	S	R	S	<=0.125	<=2	<=0.125	<=1	<=0.125	<=2	=0.25	<=0.125	<=1	=4	<=0.125	=0.125	<=0.25/4.75	>8	=1
F12	211	2023	lung	swine	29-75	-	S	S	S	S	R	S	S	R	S	S	S	S	R	S	S	<=0.125	<=2	<=0.125	<=1	>2	<=2	=0.125	>4	=2	=2	<=0.125	=0.5	>4/76	=0.5	<=0.5
F4	212	2023	brain	swine	29-75	7	S	S	S	S	S	S	S	S	S	I	S	S	S	S	S	<=0.125	<=2	<=0.125	<=1	=0.25	<=2	=0.25	<=0.125	=2	=8	<=0.125	=0.5	<=0.25/4.75	=1	<=0.5
F4	213	2023	brain	swine	29-75	7	S	S	S	S	S	S	I	S	S	I	S	S	S	I	S	<=0.125	<=2	<=0.125	<=1	<=0.125	<=2	=1	<=0.125	=2	=8	<=0.125	=0.25	<=0.25/4.75	=4	<=0.5
F14	214	2023	joint	swine	29-75	7	S	S	S	S	S	S	I	S	S	I	S	I	S	S	S	<=0.125	<=2	<=0.125	<=1	<=0.125	<=2	=0.5	<=0.125	=2	=8	<=0.125	=2	<=0.25/4.75	=1	<=0.5
F57	215	2023	spleen	swine	76-180	1/2	S	S	S	S	S	S	I	S	S	S	S	S	S	R	S	<=0.125	<=2	<=0.125	<=1	<=0.125	<=2	=0.5	<=0.125	=2	=4	<=0.125	=0.25	<=0.25/4.75	>8	<=0.5
F57	216	2023	spleen	swine	76-180	1/2	S	S	S	S	S	S	S	S	S	S	S	S	S	R	S	<=0.125	<=2	<=0.125	<=1	<=0.125	<=2	=0.25	<=0.125	<=1	=4	<=0.125	=0.25	<=0.25/4.75	>8	<=0.5
F64	217	2023	lung	swine	29-75	2	S	S	S	S	S	S	I	S	S	S	S	S	S	S	S	<=0.125	<=2	<=0.125	<=1	<=0.125	<=2	=0.5	<=0.125	<=1	=4	<=0.125	=0.25	<=0.25/4.75	=0.5	<=0.5
F64	218	2023	lung	swine	29-75	2	S	S	S	S	S	S	I	S	S	S	S	S	S	S	S	<=0.125	<=2	<=0.125	<=1	<=0.125	<=2	=0.5	<=0.125	<=1	=4	<=0.125	=0.25	<=0.25/4.75	=0.5	<=0.5
F10	219	2023	endocardial valve thrombus	swine	29-75	1	S	S	S	S	R	S	S	R	-	S	S	S	S	R	S	<=0.125	<=2	<=0.125	<=1	>2	<=2	=0.25	>4	-	<=1	<=0.125	=0.25	<=0.25/4.75	>8	<=0.5
F12	220	2023	brain	swine	29-75	7	S	S	S	S	S	S	I	S	S	I	S	S	S	S	S	<=0.125	<=2	<=0.125	<=1	<=0.125	<=2	=0.5	<=0.125	=2	=8	<=0.125	=0.25	<=0.25/4.75	=1	<=0.5
F12	221	2023	brain	swine	0-28	7	S	S	S	S	S	S	I	S	S	S	S	S	S	S	S	<=0.125	<=2	<=0.125	<=1	<=0.125	<=2	=0.5	<=0.125	=2	=4	<=0.125	=0.25	<=0.25/4.75	=1	<=0.5
F12	222	2023	spleen	swine	0-28	1	S	S	S	S	S	S	S	S	S	S	S	S	S	S	S	<=0.125	<=2	<=0.125	<=1	=0.25	=4	=0.25	<=0.125	<=1	=2	<=0.125	=0.25	<=0.25/4.75	=0.5	<=0.5
F15	223	2023	spleen	swine	0-28	-	S	S	S	S	S	S	I	S	S	I	S	S	S	S	S	<=0.125	<=2	<=0.125	<=1	=0.25	<=2	=0.5	<=0.125	<=1	=8	<=0.125	=0.25	<=0.25/4.75	=0.5	<=0.5
F24	224	2023	brain	swine	0-28	1/2	S	S	S	S	S	S	I	S	S	S	S	S	S	S	S	<=0.125	<=2	<=0.125	<=1	<=0.125	<=2	=0.5	<=0.125	<=1	=4	<=0.125	=1	<=0.25/4.75	=1	<=0.5
F24	225	2023	brain	swine	0-28	1/2	S	S	S	S	S	S	S	S	S	S	S	S	S	S	S	<=0.125	<=2	<=0.125	<=1	<=0.125	<=2	=0.25	<=0.125	=2	=4	<=0.125	=0.5	<=0.25/4.75	=0.5	<=0.5
F4	226	2023	brain	swine	29-75	7	S	S	S	S	S	S	I	S	S	R	S	S	S	S	S	<=0.125	<=2	<=0.125	<=1	=0.25	<=2	=0.5	<=0.125	=2	>8	<=0.125	=0.25	<=0.25/4.75	=1	<=0.5
F11	227	2023	brain	swine	no data	28	S	S	S	S	R	S	S	R	S	S	S	S	S	R	S	=0.25	<=2	<=0.125	<=1	>2	<=2	=0.125	>4	=2	=2	<=0.125	=0.25	<=0.25/4.75	>8	<=0.5
F15	228	2023	endocardial valve thrombus	swine	29-75	16	S	S	S	S	R	S	I	R	S	S	S	S	R	R	S	<=0.125	<=2	=1	<=1	>2	=4	=0.5	>4	=2	=2	<=0.125	=0.25	>4/76	>8	<=0.5
F15	229	2023	lung	swine	0-28	1/2	S	S	S	S	S	S	I	S	S	I	S	S	S	S	S	<=0.125	<=2	<=0.125	<=1	<=0.125	<=2	=0.5	<=0.125	=2	=8	<=0.125	=0.25	<=0.25/4.75	=0.5	<=0.5
F4	230	2023	brain	swine	29-75	7	S	S	S	S	S	S	I	S	-	I	S	S	S	S	S	<=0.125	<=2	<=0.125	<=1	=0.25	<=2	=0.5	<=0.125	-	=8	<=0.125	=0.5	<=0.25/4.75	=1	<=0.5
F60	231	2023	joint	swine	29-75	6	S	S	S	S	S	S	S	S	S	S	S	S	S	S	S	<=0.125	<=2	<=0.125	<=1	<=0.125	<=2	=0.25	<=0.125	<=1	<=1	<=0.125	=0.5	<=0.25/4.75	=2	<=0.5
F60	232	2023	joint	swine	29-75	6	S	S	S	S	S	S	S	S	S	S	S	S	S	S	S	<=0.125	<=2	<=0.125	<=1	<=0.125	<=2	=0.25	<=0.125	<=1	<=1	<=0.125	=0.5	<=0.25/4.75	=2	<=0.5
F56	233	2023	lung	swine	29-75	7	S	S	S	S	S	S	S	S	S	I	S	S	S	R	S	<=0.125	<=2	<=0.125	<=1	<=0.125	<=2	=0.25	<=0.125	=2	=8	<=0.125	=0.5	<=0.25/4.75	>8	<=0.5
F16	234	2023	brain	swine	29-75	9	S	S	S	S	S	S	I	S	S	I	S	S	S	S	S	<=0.125	<=2	<=0.125	<=1	=0.25	<=2	=0.5	<=0.125	=2	=8	<=0.125	=0.25	<=0.25/4.75	=1	<=0.5
F14	235	2023	brain	swine	29-75	1/2	S	S	S	S	S	S	I	S	S	I	S	S	S	S	S	<=0.125	<=2	<=0.125	<=1	<=0.125	=4	=0.5	<=0.125	<=1	=8	<=0.125	=0.5	<=0.25/4.75	=0.5	<=0.5
F13	236	2023	endocardial valve thrombus	swine	76-180	1/2	S	S	S	S	S	S	I	S	S	I	S	S	S	S	S	<=0.125	<=2	<=0.125	<=1	<=0.125	=4	=0.5	<=0.125	=2	=8	<=0.125	=0.25	<=0.25/4.75	=1	<=0.5
F10	237	2023	endocardial valve thrombus	swine	29-75	2	S	S	S	S	S	S	S	S	S	S	S	S	S	R	S	<=0.125	<=2	<=0.125	<=1	<=0.125	<=2	=0.25	<=0.125	<=1	=2	<=0.125	=0.25	<=0.25/4.75	>8	<=0.5
F9	238	2023	pericardium	swine	29-75	2	S	S	S	S	S	S	S	S	S	S	S	S	S	R	S	<=0.125	<=2	<=0.125	<=1	<=0.125	<=2	=0.25	<=0.125	<=1	=2	<=0.125	=0.5	<=0.25/4.75	>8	<=0.5
F10	239	2023	endocardial valve thrombus	swine	29-75	2	S	S	S	S	S	S	S	S	S	S	S	S	S	R	S	<=0.125	<=2	<=0.125	<=1	<=0.125	<=2	=0.25	<=0.125	<=1	=2	<=0.125	=0.25	<=0.25/4.75	>8	<=0.5
F29	240	2023	lung	swine	76-180	3	S	S	S	S	R	S	S	R	S	S	S	S	S	S	S	<=0.125	<=2	<=0.125	<=1	>2	<=2	=0.25	>4	<=1	=2	<=0.125	=0.25	<=0.25/4.75	=0.5	<=0.5
F14	241	2023	spleen	swine	29-75	1/2	S	S	S	S	S	S	S	S	S	I	S	S	S	S	S	<=0.125	<=2	<=0.125	<=1	<=0.125	<=2	=0.25	<=0.125	<=1	=8	<=0.125	=0.25	<=0.25/4.75	=0.5	<=0.5
F8	242	2023	spleen	swine	29-75	9	S	S	S	S	S	S	S	S	S	I	S	S	S	R	S	<=0.125	<=2	<=0.125	<=1	<=0.125	=4	=0.25	<=0.125	<=1	=8	<=0.125	=0.25	<=0.25/4.75	>8	<=0.5
F8	243	2023	spleen	swine	29-75	9	S	S	S	S	S	R	S	S	S	I	S	S	S	R	S	<=0.125	<=2	<=0.125	<=1	=0.25	>4	=0.25	<=0.125	<=1	=8	<=0.125	=0.25	<=0.25/4.75	>8	<=0.5
F5	244	2023	pericardium	swine	76-180	8	S	S	S	S	R	S	S	R	S	S	S	S	R	R	S	<=0.125	<=2	<=0.125	<=1	>2	<=2	=0.25	>4	<=1	=4	<=0.125	=0.125	>4/76	>8	<=0.5
F5	245	2023	pericardium	swine	76-180	8	S	S	S	S	R	S	S	R	S	S	S	S	R	R	S	<=0.125	<=2	<=0.125	<=1	>2	<=2	=0.25	>4	<=1	=4	<=0.125	=0.125	>4/76	>8	<=0.5
F5	246	2023	endocardial valve thrombus	swine	76-180	8	S	S	S	S	R	S	S	R	S	S	S	S	R	R	S	<=0.125	<=2	<=0.125	<=1	>2	<=2	=0.25	>4	<=1	=4	<=0.125	=0.125	>4/76	>8	<=0.5
F16	247	2023	brain	swine	no data	1/2	S	S	S	S	S	S	S	S	S	S	S	S	S	S	S	<=0.125	<=2	<=0.125	<=1	<=0.125	<=2	=0.25	<=0.125	<=1	=4	<=0.125	=0.25	<=0.25/4.75	=0.5	<=0.5
F37	248	2023	endocardial valve thrombus	swine	76-180	2	S	S	S	S	S	S	S	S	S	S	S	S	S	R	S	<=0.125	<=2	<=0.125	<=1	<=0.125	<=2	=0.125	<=0.125	<=1	=4	<=0.125	=0.25	<=0.25/4.75	>8	<=0.5
F14	249	2023	spleen	swine	29-75	9	S	S	S	S	S	S	I	S	S	I	S	S	S	S	S	<=0.125	<=2	<=0.125	<=1	=0.25	<=2	=0.5	<=0.125	<=1	=8	<=0.125	=0.25	<=0.25/4.75	=0.5	<=0.5
F14	250	2023	spleen	swine	29-75	9	S	S	S	S	S	S	I	S	S	S	S	S	S	S	S	<=0.125	<=2	<=0.125	<=1	=0.25	<=2	=0.5	<=0.125	<=1	=2	<=0.125	=0.25	<=0.25/4.75	<=0.25	<=0.5
F14	251	2023	spleen	swine	29-75	9	S	S	S	S	S	S	S	S	S	S	S	S	S	S	S	<=0.125	<=2	<=0.125	<=1	=0.25	<=2	=0.25	<=0.125	<=1	=4	<=0.125	=0.25	<=0.25/4.75	=1	<=0.5
F14	252	2023	spleen	swine	29-75	2	S	S	S	S	S	S	S	S	S	S	S	S	S	S	S	<=0.125	<=2	<=0.125	<=1	<=0.125	<=2	=0.25	<=0.125	<=1	=4	<=0.125	=0.25	<=0.25/4.75	=0.5	<=0.5
F14	253	2023	lung	swine	29-75	9	S	S	S	S	S	S	S	S	S	I	S	S	S	S	S	<=0.125	<=2	<=0.125	<=1	=0.25	<=2	=0.25	<=0.125	<=1	=8	<=0.125	=0.25	<=0.25/4.75	=1	<=0.5
F20	254	2023	spleen	swine	no data	9	S	S	S	S	S	R	S	S	S	I	S	S	S	R	S	<=0.125	<=2	<=0.125	<=1	<=0.125	>4	=0.25	<=0.125	<=1	=8	<=0.125	=0.5	<=0.25/4.75	>8	<=0.5
F20	255	2023	spleen	swine	no data	9	S	S	S	S	S	R	S	S	S	I	S	S	S	R	S	<=0.125	<=2	<=0.125	=2	<=0.125	>4	=0.25	<=0.125	<=1	=8	<=0.125	=0.5	<=0.25/4.75	>8	<=0.5
F14	256	2023	spleen	swine	29-75	9	S	S	S	S	S	S	I	S	S	S	S	S	S	S	S	<=0.125	<=2	<=0.125	<=1	=0.25	<=2	=0.5	<=0.125	<=1	=4	<=0.125	=0.25	<=0.25/4.75	<=0.25	<=0.5
F14	257	2023	brain	swine	29-75	9	S	S	S	S	S	S	I	S	S	S	S	S	S	S	S	<=0.125	<=2	<=0.125	<=1	=0.25	<=2	=0.5	<=0.125	<=1	=4	<=0.125	=0.25	<=0.25/4.75	=0.5	<=0.5
F14	258	2023	brain	swine	29-75	9	S	S	S	S	S	S	S	S	S	I	S	S	S	S	S	<=0.125	<=2	<=0.125	<=1	=0.25	<=2	=0.25	<=0.125	<=1	=8	<=0.125	=0.25	<=0.25/4.75	=0.5	<=0.5
F14	259	2023	joint	swine	29-75	9	S	S	S	S	S	S	S	S	S	S	S	S	S	S	S	<=0.125	<=2	<=0.125	<=1	=0.25	<=2	=0.25	<=0.125	<=1	=4	<=0.125	=0.25	<=0.25/4.75	=0.5	<=0.5
F1	260	2023	joint	swine	29-75	31	-	-	-	-	-	-	-	-	-	-	-	-	-	-	-	-	-	-	-	-	-	-	-	-	-	-	-	-	-	-
F1	261	2023	joint	swine	29-75	31	-	-	-	-	-	-	-	-	-	-	-	-	-	-	-	-	-	-	-	-	-	-	-	-	-	-	-	-	-	-
F12	262	2023	brain	swine	0-28	7	S	S	S	S	S	S	I	S	S	I	S	S	S	S	S	<=0.125	<=2	<=0.125	<=1	=0.25	<=2	=0.5	<=0.125	=2	=8	<=0.125	=0.25	<=0.25/4.75	=1	<=0.5
F14	263	2023	spleen	swine	29-75	9	S	S	S	S	S	S	S	S	S	I	S	S	S	S	S	<=0.125	<=2	<=0.125	<=1	=0.25	<=2	=0.25	<=0.125	<=1	=8	<=0.125	=0.25	<=0.25/4.75	=2	<=0.5
F16	264	2023	brain	swine	29-75	1/2	-	-	-	-	-	-	-	-	-	-	-	-	-	-	-	-	-	-	-	-	-	-	-	-	-	-	-	-	-	-
F14	265	2023	spleen	swine	29-75	9	S	S	S	S	S	S	I	S	S	S	S	S	S	S	S	<=0.125	<=2	<=0.125	<=1	=0.25	<=2	=0.5	<=0.125	<=1	=4	<=0.125	=0.25	<=0.25/4.75	=1	<=0.5
F1	266	2023	joint	swine	0-28	16	S	S	S	S	R	S	S	R	S	S	S	S	S	R	S	<=0.125	<=2	=0.25	<=1	>2	<=2	=0.25	>4	=2	=4	<=0.125	=0.5	<=0.25/4.75	>8	<=0.5
F1	267	2023	joint	swine	0-28	16	S	S	S	S	R	S	S	R	S	S	S	S	S	R	S	<=0.125	<=2	<=0.125	<=1	>2	=4	=0.25	>4	=2	=4	<=0.125	=0.5	<=0.25/4.75	>8	<=0.5
F14	268	2023	endocardial valve thrombus	swine	29-75	2	S	S	S	S	R	S	S	S	S	S	S	S	S	S	S	<=0.125	<=2	<=0.125	<=1	>2	<=2	=0.25	<=0.125	=2	<=1	<=0.125	=0.25	<=0.25/4.75	=1	<=0.5
F49	269	2023	lung	swine	29-75	10	S	S	S	S	R	R	S	S	S	I	R	S	S	R	S	<=0.125	<=2	<=0.125	=2	>2	>4	=0.25	<=0.125	=2	=8	=2	=0.5	<=0.25/4.75	>8	<=0.5
F49	270	2023	lung	swine	29-75	1/2	S	S	S	S	S	S	S	S	S	S	S	S	S	R	S	<=0.125	<=2	<=0.125	<=1	<=0.125	<=2	=0.25	<=0.125	=2	=4	<=0.125	=0.5	<=0.25/4.75	>8	<=0.5
F50	271	2023	lung	swine	29-75	18	S	S	S	S	R	S	S	R	S	S	S	S	S	S	S	<=0.125	<=2	<=0.125	<=1	>2	<=2	=0.25	>4	=2	=2	<=0.125	=0.5	=1/19	=2	<=0.5
F26	272	2023	endocardial valve thrombus	swine	76-180	4	S	S	S	S	R	S	S	R	S	S	S	S	S	S	S	<=0.125	<=2	<=0.125	<=1	>2	<=2	=0.125	>4	<=1	=4	<=0.125	=0.25	<=0.25/4.75	=1	<=0.5
F25	273	2023	lung	swine	29-75	2	S	S	S	S	S	S	S	S	S	S	S	S	S	R	S	<=0.125	<=2	<=0.125	<=1	<=0.125	<=2	=0.25	<=0.125	<=1	=4	<=0.125	=0.25	<=0.25/4.75	>8	<=0.5
F27	274	2023	spleen	swine	29-75	1/2	S	S	S	S	S	S	I	S	S	S	S	S	S	R	S	<=0.125	<=2	<=0.125	<=1	<=0.125	<=2	=0.5	<=0.125	=2	=4	<=0.125	=0.125	=0.5/9.5	>8	<=0.5
F32	275	2023	endocardial valve thrombus	swine	76-180	2	S	S	S	S	S	S	S	S	S	S	S	S	S	R	S	<=0.125	<=2	<=0.125	<=1	<=0.125	<=2	=0.25	<=0.125	=2	=2	<=0.125	=0.25	<=0.25/4.75	>8	<=0.5
F7	276	2023	lung	swine	29-75	19	S	S	S	S	-	S	S	R	S	S	S	S	R	S	S	<=0.125	<=2	<=0.125	<=1	-	<=2	=0.25	>4	=2	=2	<=0.125	=0.125	=4/76	=1	<=0.5
F48	277	2023	heart blood	swine	29-75	29	S	S	S	S	R	S	S	R	S	S	R	S	R	R	S	<=0.125	<=2	<=0.125	<=1	>2	<=2	=0.125	=2	<=1	=4	=0.25	=0.5	>4/76	>8	<=0.5
F14	278	2023	spleen	swine	29-75	3	S	S	S	S	S	S	S	R	S	S	S	S	S	R	S	<=0.125	<=2	<=0.125	<=1	<=0.125	<=2	=0.125	>4	=2	<=1	<=0.125	=0.125	<=0.25/4.75	>8	<=0.5
F14	279	2023	spleen	swine	29-75	1/2	S	S	S	S	S	S	S	S	S	S	S	S	S	S	S	<=0.125	<=2	<=0.125	<=1	<=0.125	<=2	=0.25	<=0.125	<=1	=2	<=0.125	=0.25	<=0.25/4.75	=1	<=0.5
F12	280	2023	spleen	swine	29-75	14	S	S	S	S	S	S	S	S	S	S	S	S	S	R	S	<=0.125	<=2	<=0.125	<=1	<=0.125	<=2	=0.125	<=0.125	<=1	=4	<=0.125	=0.25	<=0.25/4.75	>8	<=0.5
F8	281	2023	endocardial valve thrombus	swine	no data	1/2 or 2	S	S	S	S	S	S	S	S	S	S	S	S	S	R	S	<=0.125	<=2	<=0.125	<=1	=0.25	<=2	=0.25	<=0.125	<=1	=2	<=0.125	=0.5	<=0.25/4.75	>8	<=0.5
F3	282	2023	endocardial valve thrombus	swine	29-75	9	S	S	S	S	S	S	I	S	S	I	S	S	S	S	S	<=0.125	<=2	<=0.125	<=1	=0.25	<=2	=0.5	<=0.125	<=1	=8	<=0.125	=0.25	<=0.25/4.75	=2	<=0.5
F14	283	2023	spleen	swine	29-75	3	S	S	S	S	R	S	I	R	S	I	S	S	S	R	S	<=0.125	<=2	<=0.125	<=1	>2	<=2	=0.5	>4	=2	=8	<=0.125	=0.125	<=0.25/4.75	>8	<=0.5
F39	284	2023	brain	swine	0-28	-	S	S	S	S	R	S	S	R	S	S	S	S	R	-	S	<=0.125	<=2	<=0.125	<=1	>2	<=2	=0.25	>4	<=1	=2	<=0.125	=0.5	>4/76	-	<=0.5
F46	285	2023	endocardial valve thrombus	swine	76-180	9	S	S	S	S	R	S	I	R	S	S	S	S	S	S	S	<=0.125	<=2	<=0.125	<=1	>2	<=2	=0.5	>4	=2	<=1	<=0.125	=0.25	<=0.25/4.75	=0.5	<=0.5
F16	286	2023	brain	swine	29-75	9	S	S	S	S	S	S	I	S	S	I	S	S	S	S	S	<=0.125	<=2	<=0.125	<=1	=0.25	<=2	=0.5	<=0.125	<=1	=8	<=0.125	=0.25	<=0.25/4.75	=2	<=0.5
F16	287	2023	brain	swine	29-75	9	S	S	S	S	S	S	I	S	S	S	S	S	S	S	S	<=0.125	<=2	<=0.125	<=1	=0.25	<=2	=0.5	<=0.125	<=1	=4	<=0.125	=0.25	<=0.25/4.75	=2	<=0.5
F16	288	2023	brain	swine	29-75	1/2	S	S	S	S	S	S	S	S	S	S	S	S	S	S	S	<=0.125	<=2	<=0.125	<=1	<=0.125	<=2	=0.25	<=0.125	<=1	=2	<=0.125	=0.5	<=0.25/4.75	=0.5	<=0.5
F16	289	2023	lung	swine	29-75	9	S	S	S	S	S	S	I	S	S	I	S	S	S	S	S	<=0.125	<=2	<=0.125	<=1	=0.25	<=2	=0.5	<=0.125	<=1	=8	<=0.125	=0.25	<=0.25/4.75	=2	<=0.5
F16	290	2023	lung	swine	29-75	9	S	S	S	S	I	S	I	S	S	I	S	S	S	S	S	<=0.125	<=2	<=0.125	<=1	=0.5	<=2	=0.5	<=0.125	=2	=8	<=0.125	=0.25	<=0.25/4.75	=2	<=0.5
F14	291	2023	spleen	swine	29-75	9	S	S	S	S	S	S	S	S	S	S	S	S	S	S	S	<=0.125	<=2	<=0.125	<=1	=0.25	<=2	=0.25	<=0.125	<=1	=4	<=0.125	=0.125	<=0.25/4.75	=2	<=0.5
F14	292	2023	spleen	swine	29-75	3	S	S	S	S	R	S	S	R	S	I	S	S	S	R	S	<=0.125	<=2	<=0.125	<=1	>2	<=2	=0.25	>4	=2	=8	<=0.125	=0.125	<=0.25/4.75	>8	<=0.5
F55	293	2023	endocardial valve thrombus	swine	76-180	2	S	S	S	S	S	S	S	S	S	S	S	S	S	R	S	<=0.125	<=2	<=0.125	<=1	<=0.125	<=2	=0.25	<=0.125	<=1	=2	<=0.125	=0.25	<=0.25/4.75	>8	<=0.5
F55	294	2023	endocardial valve thrombus	swine	76-180	2	S	S	S	S	S	S	S	S	S	S	S	S	S	R	S	<=0.125	<=2	<=0.125	<=1	<=0.125	<=2	=0.25	<=0.125	<=1	=2	<=0.125	=0.5	<=0.25/4.75	>8	<=0.5
F14	295	2023	brain	swine	29-75	1/2	S	S	S	S	S	S	I	S	S	S	S	S	S	S	S	<=0.125	<=2	<=0.125	<=1	<=0.125	<=2	=0.5	<=0.125	=2	=4	<=0.125	=0.5	<=0.25/4.75	=0.5	<=0.5
F14	296	2023	brain	swine	29-75	8	S	S	S	S	S	S	I	S	S	S	S	S	S	S	S	<=0.125	<=2	<=0.125	<=1	=0.25	<=2	=0.5	<=0.125	=2	=4	<=0.125	=0.125	<=0.25/4.75	=2	<=0.5
